# Supplementary material for: Protective Effects of Naringin–Dextrin Nanoformula against Chemically Induced Hepatocellular Carcinoma in Wistar Rats: Roles of Oxidative Stress, Inflammation, Cell Apoptosis, and Proliferation
Source: Pharmaceuticals (Basel). 2022 Dec 14;15(12):1558. doi: 10.3390/ph15121558 (PMC9786090; doi:10.3390/ph15121558)
Supplement: Supplementary file 1 [file pharmaceuticals-15-01558-s001.zip]

Archive with 4 entries (4 files):
- Supplementary file/Data of Figures.pdf
- Supplementary file/Ki-67 one replicate.jpg
- Supplementary file/Ki-67 two replicates.jpg
- Supplementary file/Statistics outputs - Liver parameters.pdf
